# Supplementary material for: Establishment of the First National Standard for Neutralizing Antibodies against SARS-CoV-2 XBB Variants
Source: Viruses. 2024 Apr 1;16(4):554. doi: 10.3390/v16040554 (PMC11053542; doi:10.3390/v16040554)
Supplement: Supplementary file 1 [file viruses-16-00554-s001.zip]

Archive with 1 entries (1 files):
- viruses-2942975-supplementary.pdf
